# Supplementary material for: Evaluation of antibiotic dispensing practice in community pharmacies in Jordan: A cross sectional study
Source: PLoS One. 2019 Apr 29;14(4):e0216115. doi: 10.1371/journal.pone.0216115 (PMC6488076; doi:10.1371/journal.pone.0216115)
Supplement: S1 Table — (XLSX) [file pone.0216115.s003.xlsx]

## Sheet: Sheet2
Serial	pharmacy No.	Location	Dispenser ID	Study Degree	Dispenser Age	Experinece (yrs)	Country of Graduation	Patient Age	Patient Gender	Diagnosis	Complaint	Other Diseases	To Whom	Customer Education	Request Type	AB genric/Originator	API 1	Dose 1	Appropriateness of Dose 1	Treat Duration 1	Appropriateness of Duration1	Cost of drug 1(JD)	API-2	Dose 2	Appropriateness of Dose 2	Treatment 2-Duration	Appropriateness of Duration 2	Cost of drug -2
1	1	Eastern Amman	MMT	Trainer	19-24	Trainer	Jordan	6-12	Female	Upper resp tract infection			Others	High School	Prescription	Generic	Amoxycillin +clavulanate	400*2	High dose	7	Correct	6.8
2	1	Eastern Amman	MAH	BSc	25-30	3-5	Jordan	1-5	Female	Bronchitis + URTI		Asthma	Others	High School	Prescription	Generic	Amoxycillin +clavulanate	400*2	Correct	6	Short duration	4.3
3	1	Eastern Amman	MMT	Trainer	19-24	Trainer	Jordan	>45	Female		fever		Others	High School	Direct self med.by description	Generic	Amoxycillin		No dose given		No duration given	2.8
4	1	Eastern Amman	MAH	BSc	25-30	3-5	Jordan	19-45	Female	UTI			Oneself	BSc	Prescription	Generic	Amoxycillin +clavulanate	500*3	Correct	7	Correct	5.5	Ceftriaxone	1000	1	1	Correct	9.5
5	1	Eastern Amman	MAH	BSc	25-30	3-5	Jordan	13-18	Female	Tonsilitis			Others	BSc	Prescription	Generic	Amoxycillin +clavulanate	500*3	Correct	7	Correct	5.5
6	1	Eastern Amman	MAH	BSc	25-30	3-5	Jordan	6-12	Male		Resp		Others	BSc	Direct self med.by name/dose	Generic	Amoxycillin		No dose given		No duration given	2.7
7	1	Eastern Amman	MAH	BSc	25-30	3-5	Jordan	19-45	Male	Tonsilitis			Oneself	High School	Prescription	Generic	Amoxycillin +clavulanate	875*2	Correct	10	Correct	14
8	1	Eastern Amman	MAH	BSc	25-30	3-5	Jordan	>45	Female	Bronchitis			Others	High School	Prescription	Generic	Azithromycin	240	Only specific cases	3	Specific cases	5.2	Ceftriaxone	1000	4	1	Not indicated	15.6
9	1	Eastern Amman	MAH	BSc	25-30	3-5	Jordan	6-12	Female	Tonsilitis		Heartburn	Others	High School	Prescription	Generic	Cefixime	80	Correct	10	Correct	4.6
10	1	Eastern Amman	MMT	Trainer	19-24	Trainer	Jordan	>45	Male		Resp	DM2	Oneself	Diploma	Direct self med.by name/dose	Generic	Amoxycillin	875	Correct	10	Correct	3.1
11	1	Eastern Amman	MAH	BSc	25-30	3-5	Jordan	19-45	Female		Resp		Others	High School	Direct self med.by description	Originator	Amoxycillin +clavulanate	500*3	Correct	7	Correct	19.6
12	1	Eastern Amman	MAH	BSc	25-30	3-5	Jordan	>45	Male	Bronchitis		Hypertension+peptic ulcer	Others	BSc	Prescription	Originator	Levofloxacine	250	Correct	7	Correct	19.6
13	1	Eastern Amman	MAE	BSc	25-30	3-5	Pakistan	1-5	Female	Tonsilitis			Others	Diploma	Prescription	Generic	Azithromycin	200	Low dose	6	Correct	5.3
14	1	Eastern Amman	MAE	BSc	25-30	3-5	Pakistan	6-12	Female	Tonsilitis			Others	Diploma	Prescription	Generic	Azithromycin	200	Low dose	6	Correct	5.3
15	1	Eastern Amman	MAE	BSc	25-30	3-5	Pakistan	1-5	Male		Resp		Others	BSc	Indirect-present symptoms	Originator	Azithromycin	200	High dose	3	Short duration	7.1
16	1	Eastern Amman	MAE	BSc	25-30	3-5	Pakistan	19-45	Male	Tonsilitis			Others	BSc	Prescription	Generic	Azithromycin	250*2	High dose	3	Short duration	9.7
17	1	Eastern Amman	MAE	BSc	25-30	3-5	Pakistan	6-12	Female		Resp		Others		Indirect-present symptoms	Originator	Amoxycillin +clavulanate	600*2	High dose	5	Short duration	4.3
18	1	Eastern Amman	MAE	BSc	25-30	3-5	Pakistan	>45	Female	Tonsilitis			Others	BSc	Prescription	Generic	Amoxycillin +clavulanate	600*2	Correct	10	Correct	5
19	1	Eastern Amman	MAE	BSc	25-30	3-5	Pakistan	19-45	Male	Prophylaxis/ dental treatment/surgery			Oneself	BSc	Prescription	Generic	Lincomycin	500*3	Not indicated	5	Not indicated	4.2
20	1	Eastern Amman	MAE	BSc	25-30	3-5	Pakistan	19-45	Female	Tonsilitis			Oneself	BSc	Prescription	Generic	Cefpodoxime	200*2	High dose	5	Correct	13.7
21	1	Eastern Amman	MMT	Trainer	19-24	Trainer	Jordan	1-5	Female		fever		Others	BSc	Direct self med.by name/dose	Originator	Azithromycin	300	High dose	4	Short duration	7.1
22	1	Eastern Amman	MAE	BSc	25-30	3-5	Pakistan	>45	Female	Tonsilitis			Oneself	BSc	Prescription	Generic	Amoxycillin +clavulanate	500*3	Correct	6	Correct	5
23	1	Eastern Amman	MAH	BSc	25-30	3-5	Jordan	1-5	Male		Resp		Others	BSc	Indirect-present symptoms	Originator	Amoxycillin +clavulanate	400*2	Low dose	7	Short duration	4.3
24	1	Eastern Amman	MAH	BSc	25-30	3-5	Jordan	19-45	Female		dental		Oneself	BSc	Direct self med.by name/dose	Originator	Lincomycin	600	Not indicated	1	Not indicated	2.2
25	1	Eastern Amman	MAH	BSc	25-30	3-5	Jordan	1-5	Male		Resp		Others	BSc	Direct self med.by name/dose	Generic	Amoxycillin +clavulanate	400*2	Correct	7	Short duration	4.3
26	1	Eastern Amman	MAB	Diploma	25-30	6-10	Jordan	1-5	Male		fever		Others	High School	Direct self med.by name/dose	Originator	Cefixime	160	Correct	7	Long duration	10.9
27	1	Eastern Amman	MAH	BSc	25-30	3-5	Jordan	6-12	Female		Resp		Others	BSc	Indirect-present symptoms	Generic	Cefixime	160	Low dose	7	Short duration	8.8
28	1	Eastern Amman	MAH	BSc	25-30	3-5	Jordan	19-45	Female	Bronchitis			Oneself	High School	Prescription	Generic and originator	Amoxycillin +clavulanate	500*3	Correct	5	Correct	3.8	Ceftriaxone	1000	4	3	Not indicated	4.7
29	1	Eastern Amman	MAH	BSc	25-30	3-5	Jordan	1-5	Female	Tonsilitis			Others	High School	Prescription	Originator	Cefixime	100	Correct	6	Short duration	5.7
30	1	Eastern Amman	MAB	Diploma	25-30	6-10	Jordan	>45	Male		Resp		Oneself	BSc	Direct self med.by description	Generic	Amoxycillin	500*3	Correct	7	Correct	3.8
31	1	Eastern Amman	MAH	BSc	25-30	3-5	Jordan	19-45	Male	Pharyngitis			Oneself	BSc	Prescription	Generic	Azithromycin	500	High dose	3	Short duration	11.4
32	1	Eastern Amman	MAB	Diploma	25-30	6-10	Jordan	19-45	Female		Resp		Others	School	Direct self med.by name/dose	Generic	Ciprofloxacine	500	Not indicated		No duration given	5.7
33	1	Eastern Amman	MAH	BSc	25-30	3-5	Jordan	1-5	Female	Bronchitis + URTI			Others	BSc	Prescription	Generic and originator	Cefixime	80	Correct	6	Short duration	5.7	Ceftriaxone	1000	4	1	Not indicated	4.7
34	1	Eastern Amman	MAH	BSc	25-30	3-5	Jordan	1-5	Male	Bronchitis + URTI			Others	BSc	Prescription	Generic	Cefdinir	125	Low dose	10	Correct	10.7	Ceftriaxone	1000	4	1	Not indicated	4.7
35	1	Eastern Amman	MAB	Diploma	25-30	6-10	Jordan	19-45	Male		Resp		Oneself	BSc	Direct self med.by description	Generic	Amoxycillin		No dose given		No duration given	1.9
36	1	Eastern Amman	MAB	Diploma	25-30	6-10	Jordan	19-45	Female		dental		Others	BSc	Direct self med.by name/dose	Originator	Lincomycin	600	Not indicated	1	Not indicated	2.2
37	1	Eastern Amman	MAH	BSc	25-30	3-5	Jordan	1-5	Female	Bronchitis + URTI			Others	BSc	Prescription	Generic	Amoxycillin +clavulanate	250*3	High dose	7	Short duration	3.8	Ceftriaxone	1000	4	1	Not indicated	7.2
38	1	Eastern Amman	MAH	BSc	25-30	3-5	Jordan	6-12	Male	Bronchitis + URTI			Others	BSc	Prescription	Generic	Cefdinir	250	Low dose	10	Correct	20.8
39	1	Eastern Amman	MAH	BSc	25-30	3-5	Jordan	19-45	Female		dental		Others	School	Direct self med.by description	Generic	Clindamycin	300*3	Correct	7	Correct	4
40	1	Eastern Amman	MAH	BSc	25-30	3-5	Jordan	>45	Male	Tonsilitis		Eczema	Oneself	High School	Prescription	Generic	Amoxycillin +clavulanate	500*3	Correct	5	Correct	2.4
41	1	Eastern Amman	MAB	Diploma	25-30	6-10	Jordan	19-45	Male		Bone and joints		Others	School	Direct self med.by description	Generic	Ciprofloxacine		Not indicated		No duration given	5.7
42	1	Eastern Amman	MAH	BSc	25-30	3-5	Jordan	>45	Male	Laryngitis		Allergy	Others	BSc	Prescription	Generic	Ceftriaxone	1000	Not indicated	3	Not indicated	4.7
43	1	Eastern Amman	MAH	BSc	25-30	3-5	Jordan	19-45	Male	Tonsilitis			Others	BSc	Prescription	Generic	Ceftriaxone	1000	Not indicated	3	Not indicated	4.7
44	1	Eastern Amman	MAB	Diploma	25-30	6-10	Jordan	1-5	Female	Bronchitis + URTI			Others	BSc	Prescription	Generic	Amoxycillin +clavulanate	480*2	High dose	8	Short duration	4
45	1	Eastern Amman	MAH	BSc	25-30	3-5	Jordan	19-45	Male	UTI			Oneself	BSc	Prescription	Generic	Lomefloxacine	400	Correct	10	Correct	7.6
46	1	Eastern Amman	MAH	BSc	25-30	3-5	Jordan	19-45	Female	UTI			Others	BSc	Prescription	Generic	Lomefloxacine	400	Correct	30	Long duration	7.6
47	1	Eastern Amman	MAB	Diploma	25-30	6-10	Jordan	1-5	Female		Resp		Others	BSc	Direct self med.by name/dose	Generic	Amoxycillin +clavulanate	250*2	Low dose	10	Correct	4
48	1	Eastern Amman	MAH	BSc	25-30	3-5	Jordan	1-5	Female	Bronchitis + URTI			Others	BSc	Prescription	Generic	Amoxycillin +clavulanate	480*2	Correct	5	Short duration	5
49	1	Eastern Amman	MAH	BSc	25-30	3-5	Jordan	1-5	Male	Gastroenteritis			Others	BSc	Prescription	Originator	Cefixime	120	Not indicated	5	Not indicated	5.7
50	1	Eastern Amman	MAH	BSc	25-30	3-5	Jordan	19-45	Male	Bronchitis + URTI			Oneself	BSc	Prescription	Generic	Amoxycillin +clavulanate	875*2	Correct	5	Correct	8
51	1	Eastern Amman	MAE	BSc	25-30	3-5	Pakistan	6-12	Male	URT+ conjunctivitis			Others	Diploma	Prescription	Generic	Cefdinir	125*2	Low dose	5	Correct	8.9	Tobramycin	1*4	1	5	Correct
52	1	Eastern Amman	MAH	BSc	25-30	3-5	Jordan	6-12	Female	Bronchitis			Others	BSc	Prescription	Generic	Azithromycin	300	Correct	3	Correct	8.8
53	1	Eastern Amman	MAB	Diploma	25-30	6-10	Jordan	19-45	Male	Bronchitis + URTI			Oneself	BSc	Prescription	Generic	Amoxycillin +clavulanate	875	Correct	7	Short duration	10.9
54	1	Eastern Amman	MAB	Diploma	25-30	6-10	Jordan	19-45	Female	Bronchitis + URTI			Oneself	Diploma	Prescription	Generic	Cefuroxime	500*2	Correct	10	Correct	6.6
55	1	Eastern Amman	MAB	Diploma	25-30	6-10	Jordan	13-18	Male	Bronchitis + URTI			Others	BSc	Prescription	Generic	Amoxycillin +clavulanate	875*2	Correct	5	Correct	8.6
56	1	Eastern Amman	MAB	Diploma	25-30	6-10	Jordan	19-45	Female	Bronchitis + URTI			Others	BSc	Prescription	Generic	Amoxycillin +clavulanate	875*2	Correct	7	Correct	10.9
57	1	Eastern Amman	MAE	BSc	25-30	3-5	Pakistan	19-45	Female	Bronchitis + URTI			Others	BSc	Prescription	Generic	Amoxycillin +clavulanate	500*3	Correct	5	Correct	3.8
58	1	Eastern Amman	MAE	BSc	25-30	3-5	Pakistan	1-5	Male	Bronchitis + URTI			Others	BSc	Prescription	Generic	Cefixime	100	Correct	6	Short duration	4.6
59	1	Eastern Amman	MAH	BSc	25-30	3-5	Jordan	19-45	Female	UTI			Oneself	BSc	Prescription	Generic	Cefixime	400	Correct	5	Correct	12.5
60	1	Eastern Amman	MAE	BSc	25-30	3-5	Pakistan	1-5	Female	Otitis media			Others	Diploma	Prescription	Originator	Cefpodoxime	50*2	Correct	5	Correct	8.9
61	1	Eastern Amman	MAE	BSc	25-30	3-5	Pakistan	>45	Male	Laryngitis			Oneself	Diploma	Prescription	Generic	Amoxycillin +clavulanate	875*2	Correct	7	Long duration	14
62	1	Eastern Amman	MAE	BSc	25-30	3-5	Pakistan	19-45	Male	Tonsilitis			Oneself	High School	Prescription	Generic	Azithromycin	250*2	High dose	3	Short duration	11.3
63	1	Eastern Amman	MAB	Diploma	25-30	6-10	Jordan	1-5	Male		Resp		Others	High School	Indirect-present symptoms	Generic	Cefixime	100	Low dose	6	Short duration	4.6
64	1	Eastern Amman	MAH	BSc	25-30	3-5	Jordan	19-45	Female	Bronchitis + URTI			Others	BSc	Prescription	Originator	Cefpodoxime	200*2	High dose	7	Correct	13.8
65	1	Eastern Amman	MAE	BSc	25-30	3-5	Pakistan	<1	Male	Bronchitis + URTI			Others	BSc	Prescription	Originator	Clarithromycin	72.5*2	Correct	10	Correct	8.5
66	1	Eastern Amman	MAB	Diploma	25-30	6-10	Jordan	19-45	Male	Prophylaxis/ dental treatment/surgery			Oneself	High School	Prescription	Originator	Cefpodoxime	300*3	Correct	8	Correct	7.7
67	1	Eastern Amman	MAE	BSc	25-30	3-5	Pakistan	1-5	Female	Bronchitis + URTI			Others	BSc	Prescription	Generic	Amoxycillin +clavulanate	400*2	Correct	7	Short duration	4.3
68	1	Eastern Amman	MAE	BSc	25-30	3-5	Pakistan	6-12	Male	Bronchitis + URTI			Others	BSc	Prescription	Originator	Cefixime	200	Low dose	6	Short duration	10.9
69	1	Eastern Amman	MAH	BSc	25-30	3-5	Jordan	19-45	Male	Bronchitis + URTI			Others	Diploma	Prescription	Generic	Cefixime	400	Correct	5	Correct	9.3	Ceftriaxone	1000	4	1	Not indicated	4.7
70	1	Eastern Amman	MAE	BSc	25-30	3-5	Pakistan	13-18	Female	Bronchitis + URTI			Others	High School	Prescription	Originator	Cefixime	200	Low dose	8	Short duration	12.5
71	1	Eastern Amman	MAB	Diploma	25-30	6-10	Jordan	19-45	Female	Otitis media			Oneself	BSc	Prescription	Generic	Amoxycillin +clavulanate	875*2	Correct	5	Correct	8.6
72	1	Eastern Amman	MAB	Diploma	25-30	6-10	Jordan	13-18	Male	Bronchitis + URTI			Others	BSc	Prescription	Generic	Azithromycin	250*2	High dose	3	Short duration	11.3
73	1	Eastern Amman	MAH	BSc	25-30	3-5	Jordan	>45	Male		Resp		Oneself	High School	Direct self med.by name/dose	Generic	Amoxycillin		No dose given		No duration given	2.7
74	1	Eastern Amman	MAH	BSc	25-30	3-5	Jordan	19-45	Female	Combined infections			Oneself	High School	Prescription	Generic	Amoxycillin +clavulanate	875*2	Correct	7	Long duration	10.9
75	1	Eastern Amman	MAH	BSc	25-30	3-5	Jordan	19-45	Male	Bronchitis + URTI			Oneself	BSc	Prescription	Generic	Cefixime	400	Correct	5	Correct	9.3
76	1	Eastern Amman	MAE	BSc	25-30	3-5	Pakistan	>45	Male	Bronchitis			Oneself	BSc	Prescription	Generic	Amoxycillin +clavulanate	875*2	Correct	10	Long duration	14
77	1	Eastern Amman	MAH	BSc	25-30	3-5	Jordan	>45	Male		Resp		Oneself	High School	Direct self med.by description	Generic	Amoxycillin	500*2	Correct	10	Correct	3.8
78	1	Eastern Amman	MAB	Diploma	25-30	6-10	Jordan	1-5	Male	Bronchitis + URTI			Others	BSc	Prescription	Originator	Cefixime	100	Low dose	6	Short duration	5.7
79	1	Eastern Amman	MAH	BSc	25-30	3-5	Jordan	19-45	Male		Resp		Oneself	High School	Direct self med.by description	Generic	Amoxycillin	500*3	Correct	7	Correct	3.8
80	1	Eastern Amman	MAH	BSc	25-30	3-5	Jordan	19-45	Male		Resp		Oneself	BSc	Direct self med.by name/dose	Generic	Amoxycillin +clavulanate	875*2	Correct	10	Long duration	13
81	1	Eastern Amman	MAB	Diploma	25-30	6-10	Jordan	1-5	Male		Resp		Others	School	Indirect-present symptoms	Generic	Amoxycillin +clavulanate	400*2	Correct	7	Short duration	4.2
82	1	Eastern Amman	MAH	BSc	25-30	3-5	Jordan	>45	Female	Bronchitis + URTI		DM2	Others	BSc	Prescription	Generic	Moxifloxacin	400	Only specific cases	7	Long duration	18
83	1	Eastern Amman	MAB	Diploma	25-30	6-10	Jordan	19-45	Female	Bronchitis + URTI		GERD	Others	BSc	Prescription	Generic	Amoxycillin +clavulanate	875*2	Correct	7	Long duration	10.9
84	1	Eastern Amman	MAH	BSc	25-30	3-5	Jordan	6-12	Male		dental		Others	BSc	Direct self med.by name/dose	Generic	Amoxycillin +clavulanate	400*2	Low dose	7	Short duration	4.3
85	1	Eastern Amman	MAH	BSc	25-30	3-5	Jordan	1-5	Male	Bronchitis			Others	BSc	Prescription	Originator	Azithromycin	300	High dose	3	Correct	8.8
86	1	Eastern Amman	MAH	BSc	25-30	3-5	Jordan	19-45	Male	Bronchitis + URTI			Oneself	BSc	Prescription	Generic	Ciprofloxacine	1000	Only specific cases	10	Correct	9.5
87	1	Eastern Amman	MAB	Diploma	25-30	6-10	Jordan	6-12	Female	Bronchitis + URTI			Others	BSc	Prescription	Generic	Amoxycillin +clavulanate	600*2	High dose	10	Correct	9.7
88	1	Eastern Amman	MAH	BSc	25-30	3-5	Jordan	19-45	Female	Bronchitis + URTI			Oneself	BSc	Prescription	Generic	Azithromycin	250	High dose	3	Short duration	11.3
89	1	Eastern Amman	MAB	Diploma	25-30	6-10	Jordan	1-5	Male	Bronchitis + URTI			Others	BSc	Prescription	Generic	Cefdinir	75	Low dose	10	No duration given	17.7
90	1	Eastern Amman	MAH	BSc	25-30	3-5	Jordan	19-45	Male	Bronchitis + URTI			Oneself	High School	Prescription	Originator	Azithromycin	500	High dose	3	Short duration	9.7
91	1	Eastern Amman	MAE	BSc	25-30	3-5	Pakistan	>45	Female	UTI			Oneself	High School	Prescription	Originator	Cefixime	400	Correct	5	Correct	15.6
92	1	Eastern Amman	MAE	BSc	25-30	3-5	Pakistan	1-5	Female	Pharyngitis			Others	BSc	Prescription	Generic	Cefdinir	125*2	Correct	5	Short duration	8.9
93	1	Eastern Amman	MAH	BSc	25-30	3-5	Jordan	19-45	Male	Pulpitis			Oneself	BSc	Prescription	Generic	Clindamycin	300*3	Correct	5	Short duration	6
94	1	Eastern Amman	MAE	BSc	25-30	3-5	Pakistan	19-45	Female				Others	others	Direct self med.by name/dose	Generic	Amoxycillin		No dose given		No duration given	2
95	1	Eastern Amman	MAE	BSc	25-30	3-5	Pakistan	1-5	Male	Bronchitis + URTI			Others	BSc	Prescription	Originator	Cefdinir	125*2	Correct	10	Correct	20.8
96	1	Eastern Amman	MAH	BSc	25-30	3-5	Jordan	19-45	Female	Gastroenteritis			Others	High School	Prescription	Generic	Amoxycillin +clavulanate	875*2	Not indicated	10	Not indicated	14
97	1	Eastern Amman	MAB	Diploma	25-30	6-10	Jordan	1-5	Male	Bronchitis + URTI			Others	BSc	Prescription	Generic	Cefdinir	125*2	High dose	5	Correct	17.7
98	1	Eastern Amman	MAH	BSc	25-30	3-5	Jordan	19-45	Male	Bronchitis + URTI			Oneself	BSc	Prescription	Generic	Amoxycillin +clavulanate	875*2	Not indicated	5	Not indicated	8.6
99	1	Eastern Amman	MAB	Diploma	25-30	6-10	Jordan	19-45	Female	Tonsilitis			Oneself	School	Prescription	Generic	Amoxycillin +clavulanate	875*2	Correct	10	Long duration	14
100	1	Eastern Amman	MAB	Diploma	25-30	6-10	Jordan	>45	Female	Bronchitis + URTI			Oneself	BSc	Prescription	Originator	Azithromycin	250	Correct	6	Correct	11.3
101	1	Eastern Amman	MAE	BSc	25-30	3-5	Pakistan	19-45	Female	Dermatitis			Others	BSc	Prescription	Originator	Clarithromycin	500*2	High dose	7	Correct	27
102	1	Eastern Amman	MAH	BSc	25-30	3-5	Jordan	19-45	Male	Pharyngitis			Oneself	Diploma	Prescription	Generic	Amoxycillin +clavulanate	875*2	Correct	10	Long duration	28
103	1	Eastern Amman	MAE	BSc	25-30	3-5	Pakistan	19-45	Female		Resp		Others	BSc	Direct self med.by name/dose	Generic	Amoxycillin	500*3	Correct	7	Correct	4
104	1	Eastern Amman	MAB	Diploma	25-30	6-10	Jordan	19-45	Male	Bronchitis + URTI			Oneself	BSc	Prescription	Generic	Moxifloxacin	400	Not indicated	5	Not indicated	19	Ceftriaxone	1000	4	1	Correct	4.7
105	1	Eastern Amman	MAB	Diploma	25-30	6-10	Jordan	19-45	Male	Bronchitis + URTI			Oneself	BSc	Prescription	Generic	Cefixime	400	Correct	5	Correct	12.5
106	1	Eastern Amman	MAB	Diploma	25-30	6-10	Jordan	19-45	Male	Bronchitis + URTI			Oneself	BSc	Prescription	Generic	Cefixime	400	Correct	5	Correct	9.3
107	1	Eastern Amman	MAB	Diploma	25-30	6-10	Jordan	19-45	Female	common cold			Oneself	BSc	Prescription	Originator	Azithromycin	500	Not indicated	3	Not indicated	15.5	Ceftriaxone	1000	4	1	Not indicated	4.7
108	1	Eastern Amman	MAE	BSc	25-30	3-5	Pakistan	6-12	Male	Pharyngitis			Others	BSc	Prescription	Generic	Cefdinir	140*2	Correct	3	Short duration	17.7
109	1	Eastern Amman	MAE	BSc	25-30	3-5	Pakistan	6-12	Male	Bronchitis + URTI			Others	BSc	Prescription	Originator	Cefdinir	125*2	Low dose	5	Correct	10.9
110	1	Eastern Amman	MAE	BSc	25-30	3-5	Pakistan	19-45	Male	Bronchitis + URTI			Others	BSc	Prescription	Generic	Amoxycillin +clavulanate	875*2	Correct	7	Correct	10.9
111	1	Eastern Amman	MAE	BSc	25-30	3-5	Pakistan	>45	Male	Pharyngitis			Oneself	Diploma	Prescription	Generic	Cefixime	400	Correct	5	Correct	12.5
112	1	Eastern Amman	MMT	Trainer	19-24	Trainer	Jordan	19-45	Female	Laryngitis			Oneself	BSc	Prescription	Generic	Amoxycillin	500*3	Correct	7	Correct	4.8
113	1	Eastern Amman	MAE	BSc	25-30	3-5	Pakistan	19-45	Female	Flu			Oneself	BSc	Prescription	Generic	Amoxycillin +clavulanate	875*2	Not indicated	7	Not indicated	9.2
114	1	Eastern Amman	MAE	BSc	25-30	3-5	Pakistan	19-45	Female	Laryngitis			Others	Diploma	Prescription	Generic	Amoxycillin	500*3	Correct	7	Correct	4.8
115	1	Eastern Amman	MMT	Trainer	19-24	Trainer	Jordan	19-45	Male	Sinusitis			Oneself	BSc	Prescription	Originator	Moxifloxacin	400	Correct	5	Correct	21.7
116	2	Western Amman	TRA	BSc	25-30	6-10	Jordan	19-45	Female		Resp		Oneself	BSc	Direct self med.by name/dose	Originator	Azithromycin	250*2	High dose	3	Short duration	15
117	2	Western Amman	TRA	BSc	25-30	6-10	Jordan	19-45	Female	inflammed lesion			Others	others	Prescription	Originator	Fusidic acid	2*3	Correct	14	Correct	3.6
118	2	Western Amman	TRA	BSc	25-30	6-10	Jordan	19-45	Male	Pharyngitis			Others	School	Prescription	Generic	Amoxycillin +clavulanate	200*2	Low dose	7	Short duration	3.4
119	2	Western Amman	TRA	BSc	25-30	6-10	Jordan	13-18	Male		Dermal		Oneself	BSc	Direct self med.by name/dose	Originator	Fusidic acid	2*2	Correct	5	Correct	3
120	2	Western Amman	TRA	BSc	25-30	6-10	Jordan	19-45	Male	Bronchitis + URTI			Others	others	Prescription	Generic	Amoxycillin +clavulanate	500	Low dose	5	Short duration	5.5
121	2	Western Amman	TRA	BSc	25-30	6-10	Jordan	19-45	Male		Resp		Oneself	BSc	Indirect-present symptoms	Generic	Azithromycin	250*2	High dose	3	Short duration	11.4
122	2	Western Amman	TRA	BSc	25-30	6-10	Jordan	19-45	Female		dental		Others	High School	Direct self med.by name/dose	Generic	Azithromycin	250*2	High dose	3	Short duration	11.4
123	2	Western Amman	TRA	BSc	25-30	6-10	Jordan	19-45	Female	UTI			Others	BSc	Prescription	Generic	Levofloxacine	500	Low dose	5	Correct	15.7
124	2	Western Amman	TRA	BSc	25-30	6-10	Jordan	19-45	Female	UTI			Oneself		Prescription	Originator	Sulfa-Trimethoprim	800	Low dose	3	Correct	5.8
125	2	Western Amman	TRA	BSc	25-30	6-10	Jordan	13-18	Female	Folliculitis			Oneself	High School	Prescription	Originator	Fusidic acid	2*3	Correct	14	Correct	3.7
126	2	Western Amman	TRA	BSc	25-30	6-10	Jordan	19-45	Male	Prophylaxis/ dental treatment/surgery			Others	others	Prescription	Originator	Amoxycillin	250*3	Low dose	7	Correct	5
127	2	Western Amman	TRA	BSc	25-30	6-10	Jordan	19-45	Male	Conjunctivitis (eye infection)			Oneself	BSc	Prescription	Originator	Moxifloxacin	0.5*2	Correct	5	Short duration	7.6
128	2	Western Amman	TRA	BSc	25-30	6-10	Jordan	13-18	Female		Dermal				Direct self med.by description	Originator	Fusidic acid		No dose given		No duration given	3.6
129	2	Western Amman	TRA	BSc	25-30	6-10	Jordan		Male	Pharyngitis			Oneself		Prescription	Originator	Azithromycin	250*2	High dose	3	Short duration	15
130	2	Western Amman	TRA	BSc	25-30	6-10	Jordan	19-45	Female	Pneumonia			Others	High School	Prescription	Originator	Amoxycillin	250*3	High dose	7	Correct	5
131	2	Western Amman	TRA	BSc	25-30	6-10	Jordan	19-45	Female	UTI			Oneself		Prescription	Generic	Levofloxacine	500	High dose	7	Short duration	15.7
132	2	Western Amman	TRA	BSc	25-30	6-10	Jordan	19-45	Male	Conjunctivitis (eye infection)			Others		Prescription	Originator	Ofloxacin	0.3*3	Correct	14	Long duration	2.4
133	2	Western Amman	TRA	BSc	25-30	6-10	Jordan	19-45	Male		Resp		Oneself	BSc	Indirect-present symptoms	Generic	Azithromycin	250*2	High dose	3	Short duration	11.4
134	2	Western Amman	TRA	BSc	25-30	6-10	Jordan	19-45	Male		eye		Oneself		Indirect-present symptoms	Originator	Tobramycin	0.3*2	Correct	5	Correct	4.5
135	2	Western Amman	TRA	BSc	25-30	6-10	Jordan	19-45	Female		Dermal		Oneself	BSc	Indirect-present symptoms	Originator	Fusidic acid		No dose given		No duration given	3.6
136	3	Western Amman	TAD	BSc	25-30	6-10	Jordan	19-45	Female	Pharyngitis			Oneself	BSc	Prescription	Originator	Azithromycin	250*2	High dose	3	Short duration	16
137	3	Western Amman	TAD	BSc	25-30	6-10	Jordan								Prescription	Generic	Amoxycillin +clavulanate					1.9
138	3	Western Amman	TAD	BSc	25-30	6-10	Jordan	19-45	Female	Conjunctivitis (eye infection)			Others	BSc	Prescription	Originator	Moxifloxacin	0.5*3	Correct	7	Correct	7.6
139	3	Western Amman	TAD	BSc	25-30	6-10	Jordan	19-45	Male	Conjunctivitis (eye infection)			Oneself	BSc	Prescription	Originator	Tobramycin	0.3*4	Correct		No duration given	4.4
140	3	Western Amman	TAD	BSc	25-30	6-10	Jordan		Male	Bronchitis + URTI			Others		Prescription	Originator	Cephalexin					3.7
141	3	Western Amman	TAD	BSc	25-30	6-10	Jordan	19-45	Female	Folliculitis			Oneself	BSc	Prescription	Originator	Fusidic acid	2*3	Correct	21	Correct	3.6
142	3	Western Amman	TAD	BSc	25-30	6-10	Jordan	19-45	Female	UTI			Oneself		Prescription	Originator	Levofloxacine	500	Low dose	5	Correct	9.6
143	3	Western Amman	TAD	BSc	25-30	6-10	Jordan	19-45	Female		Resp		Oneself	BSc	Direct self med.by name/dose	Generic	Azithromycin	250*2	High dose	3	Short duration	11.4
144	3	Western Amman	TAD	BSc	25-30	6-10	Jordan	19-45	Male	Conjunctivitis (eye infection)			Others	High School	Prescription	Originator	Tobramycin	0.3*3	Correct		No duration given	3.6
145	4	Zarka	HA	BSc	31-40	3-5	Jordan	19-45	Female		Resp		Others	High School	Direct self med.by name/dose	Generic	Amoxycillin +clavulanate	500*3	High dose	7	Correct	2.5
146	4	Zarka	HA	BSc	31-40	3-5	Jordan	13-18	Male		Resp		Others	High School	Direct self med.by name/dose	Generic	Amoxycillin +clavulanate	500*3	High dose	7	Correct	2.5
147	4	Zarka	HA	BSc	31-40	3-5	Jordan	19-45	Female	Pulpitis			Oneself	High School	Prescription	Originator	Clindamycin	300*2	Low dose	8	Correct	7.7
148	4	Zarka	HA	BSc	31-40	3-5	Jordan	6-12	Male	Pulpitis			Others	BSc	Prescription	Generic	Amoxycillin +clavulanate	250*2	Low dose	7	Short duration	4.8
149	4	Zarka	HA	BSc	31-40	3-5	Jordan	19-45	Female	Gastroenteritis		Hypertension	Others	School	Prescription	Generic	Levofloxacine	500	High dose	7	Short duration	15
150	4	Zarka	HA	BSc	31-40	3-5	Jordan	19-45	Female	Combined infections			Oneself	Diploma	Prescription	Generic	Cefuroxime	500*2	High dose	5	Short duration	6.7
151	4	Zarka	HA	BSc	31-40	3-5	Jordan	19-45	Male	Gastroenteritis		DM2	Oneself	High School	Prescription	Generic	Amoxycillin	500*2	Correct	10	Correct	4	Cefuroxime	500	1	5	Correct	6.7
152	4	Zarka	HA	BSc	31-40	3-5	Jordan	19-45	Male	Sinusitis			Oneself	High School	Prescription	Generic	Cefuroxime	500*2	High dose	5	Short duration	6.7
153	4	Zarka	HA	BSc	31-40	3-5	Jordan	19-45	Female	Sinusitis		Hypertension	Oneself	High School	Prescription	Generic	Amoxycillin +clavulanate	500*3	Correct	5	Correct	5
154	4	Zarka	HA	BSc	31-40	3-5	Jordan	19-45	Female	Bronchitis		Asthma	Oneself	High School	Prescription	Generic	Cefixime	400	Correct	5	Correct	12.4	Ceftriaxone	1000	4	1	Not indicated	3
155	4	Zarka	HA	BSc	31-40	3-5	Jordan	19-45	Female	Upper resp tract infection		Hypertension	Oneself	High School	Prescription	Generic	Cefuroxime	500*2	High dose	5	Short duration	7.6
156	4	Zarka	HA	BSc	31-40	3-5	Jordan	6-12	Male	Urine incontinence			Others	High School	Prescription	Generic	Cefuroxime	250*2	Correct	5	Short duration	4.2
157	4	Zarka	HA	BSc	31-40	3-5	Jordan	>45	Male	Folliculitis			Oneself	others	Prescription	Generic	Lincomycin	600*3	Only specific cases	7	Specific cases	46
158	4	Zarka	HA	BSc	31-40	3-5	Jordan	19-45	Female				Oneself	BSc	Prescription	Originator	Clarithromycin	unknown				20
159	4	Zarka	HA	BSc	31-40	3-5	Jordan	6-12	Male		Resp		Others	High School	Direct self med.by name/dose	Generic	Amoxycillin	500*2	Correct	10	Correct	4.1
160	4	Zarka	HA	BSc	31-40	3-5	Jordan	1-5	Male	Bronchitis + URTI			Others	Diploma	Prescription	Generic	Amoxycillin +clavulanate	320*2	Correct	7	Short duration	5.3
161	4	Zarka	HA	BSc	31-40	3-5	Jordan	1-5	Male	Gastroenteritis			Others	High School	Prescription	Generic	Amoxycillin +clavulanate	125*3	Not indicated	7	Not indicated	2.2
162	4	Zarka	HA	BSc	31-40	3-5	Jordan	<1	Male	Bronchitis			Others	High School	Prescription	Generic	Azithromycin	250	High dose	7	Correct	5.3
163	4	Zarka	HA	BSc	31-40	3-5	Jordan	13-18	Female	Dermatitis			Oneself	High School	Prescription	Originator	Lincomycin	600*2	Not indicated	3	Not indicated	13.3
164	4	Zarka	HA	BSc	31-40	3-5	Jordan	19-45	Male	Otitis media			Oneself	School	Prescription	Generic	Levofloxacine	750	Not indicated	5	Not indicated	20.4
165	4	Zarka	HA	BSc	31-40	3-5	Jordan	<1	Female	Gastroenteritis			Others	School	Prescription	Generic	Amoxycillin +clavulanate	125*3	Not indicated	7	Not indicated	2.2
166	4	Zarka	HA	BSc	31-40	3-5	Jordan	1-5	Male	Tonsilitis			Others	BSc	Prescription	Originator	Cefixime	100	Low dose	7	Short duration	10.9
167	4	Zarka	HA	BSc	31-40	3-5	Jordan	19-45	Male	UTI		Hypertension	Oneself	School	Prescription	Generic	Levofloxacine	500	High dose	7	Short duration	15.7
168	4	Zarka	HA	BSc	31-40	3-5	Jordan	19-45	Male	Flu			Oneself	Diploma	Prescription	Originator	Amoxycillin +clavulanate	500*3	Not indicated	7	Not indicated	6.3
169	4	Zarka	HA	BSc	31-40	3-5	Jordan	1-5	Male	Tonsilitis			Others	School	Prescription	Originator	Cefdinir	100*2	Correct	7	Correct	10.9
170	4	Zarka	HA	BSc	31-40	3-5	Jordan	<1	Male	Bronchitis			Others	High School	Prescription	Originator	Cefaclor	125*3	High dose	7	Correct	3.6
171	4	Zarka	HA	BSc	31-40	3-5	Jordan	19-45	Female				Others	BSc	Prescription	Generic	Cefuroxime	unknownr				6.7
172	4	Zarka	HA	BSc	31-40	3-5	Jordan	>45	Female	Tonsilitis			Oneself	Diploma	Prescription	Generic	cefadroxil	500*2	Correct	6	Short duration	4.8
173	4	Zarka	HA	BSc	31-40	3-5	Jordan	6-12	Female	Dermatitis			Others	Diploma	Prescription	Generic	cefadroxil	250*2	Low dose	7	Short duration	2.9
174	4	Zarka	HB	Diploma	40-50	>20	Jordan	19-45	Male	Pulpitis			Oneself	BSc	Prescription	Originator	Cefpodoxime	200*2	Not indicated	5	Not indicated	13.7
175	4	Zarka	HB	Diploma	40-50	>20	Jordan	19-45	Female	Bone joint infection			Oneself	BSc	Prescription	Generic	Amoxycillin +clavulanate	500*3	Only specific cases	5	Specific cases	5
176	4	Zarka	HB	Diploma	40-50	>20	Jordan	1-5	Male	Otitis media			Others	Diploma	Prescription	Generic	Amoxycillin +clavulanate	250*3	Low dose	7	Correct	4
177	4	Zarka	HA	BSc	31-40	3-5	Jordan	>45	Female	Otitis media			Oneself	School	Prescription	Originator	Cefuroxime	500*2	High dose	5	Short duration	10
178	4	Zarka	HA	BSc	31-40	3-5	Jordan	19-45	Female	Bronchitis			Others	Diploma	Prescription	Originator	Cefuroxime	1000	Low dose	1	Short duration	4.7
179	4	Zarka	HA	BSc	31-40	3-5	Jordan	1-5	Male	Tonsilitis			Others	Diploma	Prescription	Generic	Azithromycin	200	Correct	7	Long duration	5.3
180	4	Zarka	HB	Diploma	40-50	>20	Jordan	1-5	Female	Tonsilitis			Others	High School	Prescription	Generic	Azithromycin	140	Low dose	7	Long duration	5.3
181	4	Zarka	HB	Diploma	40-50	>20	Jordan	6-12	Female	Tonsilitis			Others	High School	Prescription	Generic	Amoxycillin +clavulanate	320*2	Low dose	7	Short duration	6.8
182	4	Zarka	HA	BSc	31-40	3-5	Jordan	6-12	Female	Pulpitis			Oneself	School	Prescription	Generic	Amoxycillin +clavulanate	250*3	Low dose	7	Correct	4.8
183	4	Zarka	HB	Diploma	40-50	>20	Jordan	6-12	Male	Tonsilitis			Others	High School	Prescription	Generic	Amoxycillin +clavulanate	320*2	Low dose	7	Short duration	5.3
184	4	Zarka	HA	BSc	31-40	3-5	Jordan	>45	Female	Conjunctivitis (eye infection)			Others	BSc	Prescription	Originator	Tobramycin	3*2	Correct	30	Correct	3.5
185	4	Zarka	HA	BSc	31-40	3-5	Jordan	>45	Male	Kidney stone			Oneself	BSc	Prescription	Originator	Ciprofloxacine	500*2	Correct	7	Correct	7
186	4	Zarka	HA	BSc	31-40	3-5	Jordan	19-45	Male	Flu			Oneself	High School	Prescription	Generic	Azithromycin	500	Not indicated	3	Not indicated	9.7
187	4	Zarka	HA	BSc	31-40	3-5	Jordan	1-5	Male		Resp		Others	others	Direct self med.by description	Generic	Amoxycillin +clavulanate	250*3	Correct	7	Short duration	4.8
188	4	Zarka	HA	BSc	31-40	3-5	Jordan	1-5	Female	Tonsilitis			Others	High School	Prescription	Generic	Amoxycillin +clavulanate	250*3	Correct	7	Short duration	4
189	4	Zarka	HB	Diploma	40-50	>20	Jordan	19-45	Male	Pulpitis			Oneself	High School	Prescription	Originator	Lincomycin	600*2	Not indicated	2	Not indicated	8.9
190	4	Zarka	HA	BSc	31-40	3-5	Jordan	1-5	Female	Sinusitis			Others	High School	Prescription	Generic	Amoxycillin +clavulanate	250*3	Low dose	7	Short duration	5.5
191	4	Zarka	HA	BSc	31-40	3-5	Jordan	>45	Male	common cold		Hypertension	Oneself	others	Prescription	Generic	Amoxycillin +clavulanate	1000*2	Not indicated	5	Not indicated	10
192	4	Zarka	HA	BSc	31-40	3-5	Jordan	1-5	Female	Combined infections			Others	BSc	Prescription	Generic	Cefdinir	125*2	High dose	7	Correct	10.9
193	4	Zarka	HA	BSc	31-40	3-5	Jordan	6-12	Male	Combined infections			Others	High School	Prescription	Generic	Cefdinir	125*2	Correct	7	Correct	10.9
194	4	Zarka	HA	BSc	31-40	3-5	Jordan	19-45	Female	Combined infections			Others	Diploma	Prescription	Originator	Lincomycin	600*3	Only specific cases	5	No duration given	4.2	Cefuroxime	500*2	3	5	short	8.3
195	4	Zarka	HA	BSc	31-40	3-5	Jordan	1-5	Male	Combined infections			Oneself	High School	Prescription	Generic	Cefdinir	125*2	High dose	7	Correct	10.9
196	4	Zarka	HA	BSc	31-40	3-5	Jordan	1-5	Male	Otitis media			Oneself	Diploma	Prescription	Generic	Cefdinir	125*2	Correct	7	Correct	10.9
197	4	Zarka	HA	BSc	31-40	3-5	Jordan	>45	Female	UTI		Hypertension	Oneself	High School	Prescription	Originator	Cefaclor	750*3	High dose	3	Short duration	11.6	Doxycycline	100*2	6	5	Specific cases	2.7
198	4	Zarka	HA	BSc	31-40	3-5	Jordan	<1	Female	Bronchitis			Others	High School	Prescription	Generic	Amoxycillin +clavulanate	600*2	High dose	7	Correct	6.8
199	4	Zarka	HA	BSc	31-40	3-5	Jordan	1-5	Female	Tonsilitis			Others	Diploma	Prescription	Generic	Amoxycillin +clavulanate	600*2	High dose	7	Short duration	6.8
200	4	Zarka	HA	BSc	31-40	3-5	Jordan	<1	Male	Tonsilitis			Others	Diploma	Prescription	Generic	Azithromycin	120	Correct	7	Long duration	4
201	4	Zarka	HA	BSc	31-40	3-5	Jordan	>45	Male	common cold			Oneself	High School	Prescription	Generic	Clarithromycin	500*2	Not indicated	7	Not indicated	13.5
202	4	Zarka	HA	BSc	31-40	3-5	Jordan	13-18	Female	Tonsilitis			Others	Diploma	Prescription	Originator	Cefixime	400	Correct	5	Correct	15.6
203	4	Zarka	HA	BSc	31-40	3-5	Jordan	19-45	Male	inflammed lesion			Others	School	Prescription	Generic	Ciprofloxacine	500*2	Correct	5	Short duration	10.4
204	4	Zarka	HB	Diploma	40-50	>20	Jordan	19-45	Male	Upper resp tract infection			Oneself	Diploma	Prescription	Generic	Amoxycillin +clavulanate	500*3	Correct	5	Correct	5
205	4	Zarka	HA	BSc	31-40	3-5	Jordan	>45	Male	inflammed lesion			Others	Diploma	Prescription	Generic	Amoxycillin	1000*2	High dose	3	Short duration	3.9
206	4	Zarka	HA	BSc	31-40	3-5	Jordan	>45	Male	Combined infections			Oneself	High School	Prescription	Generic	Cefdinir	300*2	High dose	5	Short duration	2.4
207	4	Zarka	HA	BSc	31-40	3-5	Jordan	1-5	Female	Pharyngitis			Others	School	Prescription	Originator	Azithromycin	140	Correct	7	Long duration	5.9
208	4	Zarka	HA	BSc	31-40	3-5	Jordan	6-12	Male	Upper resp tract infection			Others	School	Prescription	Generic	Amoxycillin +clavulanate	400	Correct	5	Correct	4.4
209	4	Zarka	HA	BSc	31-40	3-5	Jordan	1-5	Male	Tonsilitis			Others	Diploma	Prescription	Generic	Amoxycillin +clavulanate	250*3	Low dose	7	Short duration	4
210	4	Zarka	HA	BSc	31-40	3-5	Jordan	6-12	Female	UTI			Others	School	Prescription	Originator	Cefixime	200	Correct	7	Correct	10.9
211	4	Zarka	HA	BSc	31-40	3-5	Jordan	19-45	Male	Tonsilitis			Oneself	High School	Prescription	Generic	Cefuroxime	500*2	High dose	5	Short duration	6.7	Lincomycin	600	6	1	Specific cases	2.2
212	4	Zarka	HA	BSc	31-40	3-5	Jordan	1-5	Male	inflammed lesion			Others	BSc	Prescription	Originator	Cefpodoxime	50*2	Not indicated	7	Not indicated	6.2
213	4	Zarka	HB	Diploma	40-50	>20	Jordan	19-45	Male	Anal fissure		DM2	Others	High School	Prescription	Generic	Ciprofloxacine	500*2	Correct	5	Short duration	5.7
214	4	Zarka	HB	Diploma	40-50	>20	Jordan	>45	Female	Upper resp tract infection		Hypertension	Oneself	BSc	Prescription	Originator	Azithromycin	500	High dose	3	Short duration	15.5
215	4	Zarka	HB	Diploma	40-50	>20	Jordan	19-45	Male	Sinusitis		DM2+hypertension	Oneself	Diploma	Prescription	Generic	Amoxycillin +clavulanate	500*3	Correct	10	Long duration	6.7
216	4	Zarka	HB	Diploma	40-50	>20	Jordan	19-45	Female	UTI			Others	High School	Prescription	Generic	Cefixime	400	Correct	5	Correct	12.5	Ciprofloxacin	500*2	1	10	Correct	10.4
217	4	Zarka	HB	Diploma	40-50	>20	Jordan	19-45	Male	Prophylaxis/ dental treatment/surgery			Oneself	High School	Prescription	Generic	Clindamycin	300*3	Correct	5	Short duration	6.2
218	4	Zarka	HB	Diploma	40-50	>20	Jordan	19-45	Female	Pharyngitis			Oneself	School	Prescription	Generic	Lincomycin	600*3	Only specific cases	5	Specific cases	4.2
219	4	Zarka	HB	Diploma	40-50	>20	Jordan	6-12	Female	Tonsilitis			Others	School	Prescription	Generic	Amoxycillin +clavulanate	250*3	Low dose	7	Short duration	4.8
220	4	Zarka	HA	BSc	31-40	3-5	Jordan	6-12	Female	Pharyngitis			Others	School	Prescription	Generic	Cefuroxime	500*2	High dose	5	Short duration	6.7
221	4	Zarka	HA	BSc	31-40	3-5	Jordan	13-18	Male	Pharyngitis			Oneself	School	Prescription	Generic	Amoxycillin +clavulanate	500*3	Correct	5	Correct	5
222	4	Zarka	HA	BSc	31-40	3-5	Jordan	19-45	Female	Otitis media		Allergy	Others	High School	Prescription	Originator	Clarithromycin	500*2	Only specific cases	7	Specific cases	13.3
223	4	Zarka	HA	BSc	31-40	3-5	Jordan								Indirect-present symptoms	Generic	Amoxycillin		No dose given		No duration given	3.7
224	4	Zarka	HA	BSc	31-40	3-5	Jordan	19-45	Male	Tonsilitis			Oneself	Diploma	Prescription	Generic	Lincomycin	500*2	Only specific cases	7	Specific cases	4.2
225	4	Zarka	HA	BSc	31-40	3-5	Jordan	6-12	Male	Pulpitis			Others	BSc	Prescription	Generic	Amoxycillin +clavulanate	375*3	Correct	7	Correct	4.8
226	4	Zarka	HA	BSc	31-40	3-5	Jordan	>45	Female	Flu		Hypertension	Oneself	School	Prescription	Originator	Doxycycline	100*2	Not indicated	5	Not indicated	2.1
227	4	Zarka	HA	BSc	31-40	3-5	Jordan	19-45	Female	Otitis media			Oneself	BSc	Prescription	Generic	Amoxycillin +clavulanate	1000*2	Correct	7	Correct	12	Ceftriaxone	1000	1	1	Correct	12.7
228	4	Zarka	HB	Diploma	40-50	>20	Jordan	19-45	Male	Flu			Oneself	Diploma	Prescription	Generic	Amoxycillin +clavulanate	1000*2	Not indicated	7	Not indicated	12
229	4	Zarka	HA	BSc	31-40	3-5	Jordan	6-12	Female	Otitis media			Others	Diploma	Prescription	Originator	Cefixime	200	Correct	7	Correct	10.9
230	4	Zarka	HA	BSc	31-40	3-5	Jordan	19-45	Female	Sinusitis			Others	High School	Prescription	Originator	Levofloxacine	500	Correct	7	Correct	19.6
231	4	Zarka	HA	BSc	31-40	3-5	Jordan	19-45	Female	Prophylaxis/ dental treatment/surgery		pregnancy	Oneself	BSc	Prescription	Generic	Amoxycillin	500*3	Correct	7	Correct	4.1
232	4	Zarka	HA	BSc	31-40	3-5	Jordan	19-45	Male	Pulpitis			Others	High School	Prescription	Originator	Floxacillin+ Amoxicillin	500*3	Only specific cases	3	Correct	3.8
233	4	Zarka	HA	BSc	31-40	3-5	Jordan	<1	Male	Bronchitis			Others	School	Prescription	Originator	Amoxycillin +clavulanate	125*3	High dose	7	Correct	2.2
234	4	Zarka	HA	BSc	31-40	3-5	Jordan	>45	Male	UTI		DM2	Oneself	School	Prescription	Generic	Amoxycillin +clavulanate	1000*2	Correct	5	Correct	8.6
235	4	Zarka	HB	Diploma	40-50	>20	Jordan	19-45	Female	UTI		pregnancy	Others	High School	Prescription	Originator	Cefuroxime	500*2	Low dose	5	Short duration	8.3
236	4	Zarka	HA	BSc	31-40	3-5	Jordan	1-5	Female	Tonsilitis			Others	School	Prescription	Originator	Amoxycillin +clavulanate	250*3	Correct	7	Short duration	6
237	4	Zarka	HB	Diploma	40-50	>20	Jordan	19-45	Female	UTI			Oneself	BSc	Prescription	Originator	Cefditoren	200	Not indicated	20	Not indicated	19.7
238	4	Zarka	HA	BSc	31-40	3-5	Jordan	19-45	Male	Tonsilitis			Oneself	BSc	Prescription	Generic	Amoxycillin +clavulanate	500*3	Correct	7	Correct	6.7
239	4	Zarka	HA	BSc	31-40	3-5	Jordan	19-45	Male	UTI			Others	High School	Prescription	Generic	Ciprofloxacine	750*2	High dose	5	Short duration	10.7
240	4	Zarka	HA	BSc	31-40	3-5	Jordan	1-5	Female	Tonsilitis			Others	BSc	Prescription	Generic	Amoxycillin +clavulanate	250*3	Correct	7	Short duration	4
241	4	Zarka	HA	BSc	31-40	3-5	Jordan	19-45	Female	Flu			Oneself	High School	Prescription	Generic	Amoxycillin +clavulanate	500*3	Not indicated	7	Not indicated	6.7
242	4	Zarka	HA	BSc	31-40	3-5	Jordan	>45	Female	Tonsilitis			Others	School	Prescription	Generic	Amoxycillin +clavulanate	500*3	Correct	7	Correct	5
243	4	Zarka	HA	BSc	31-40	3-5	Jordan	13-18	Female	Bone joint infection			Others	BSc	Prescription	Generic	Cefuroxime	500*2	Only specific cases	5	Correct	6.7
244	4	Zarka	HA	BSc	31-40	3-5	Jordan	19-45	Male	Pulpitis			Oneself	School	Prescription	Originator	Floxacillin+ Amoxicillin	500*3	Only specific cases	3	Correct	3.8
245	4	Zarka	HA	BSc	31-40	3-5	Jordan	>45	Male	Pulpitis			Others	School	Prescription	Generic	Clindamycin	300*3	Correct	3	Correct	12.3	Lincomycin	600*2				4.4
246	4	Zarka	HA	BSc	31-40	3-5	Jordan	19-45	Male	UTI		renal stone	Oneself	High School	Prescription	Generic	Ciprofloxacine	750*2	High dose	5	Short duration	10.7
247	4	Zarka	HA	BSc	31-40	3-5	Jordan	1-5	Male	Gastroenteritis			Others	High School	Prescription	Generic	Amoxycillin +clavulanate	125*3	Not indicated	7	Not indicated	2.2
248	4	Zarka	HB	Diploma	40-50	>20	Jordan	>45	Female	Pneumonia		Hypertension	Others	Diploma	Prescription	Generic	Ceftriaxone	1000	Correct	2	Correct	18.6
249	4	Zarka	HA	BSc	31-40	3-5	Jordan	>45	Male	Pharyngitis		DM2+hypertension	Others	High School	Prescription	Generic	Amoxycillin +clavulanate	1000*2	Correct	7	Short duration	10.9
250	4	Zarka	HA	BSc	31-40	3-5	Jordan	19-45	Female	UTI		Hypertension	Oneself	BSc	Prescription	Generic	Levofloxacine	500	High dose	7	Long duration	15.7
251	4	Zarka	HA	BSc	31-40	3-5	Jordan	19-45	Male	Combined infections			Oneself	High School	Prescription	Generic	Lincomycin	600*3	Only specific cases	5	Specific cases	4.2
252	4	Zarka	HA	BSc	31-40	3-5	Jordan	>45	Female	UTI		DM2+hypertension	Others	School	Prescription	Generic	Ciprofloxacine	500*2	Correct	5	Short duration	7
253	4	Zarka	HB	Diploma	40-50	>20	Jordan	19-45	Male	Tonsilitis			Oneself	School	Prescription	Generic	Amoxycillin +clavulanate	1000*2	Correct	7	Short duration	12
254	4	Zarka	HA	BSc	31-40	3-5	Jordan	>45	Male	Bone joint infection		Hypertension	Others	School	Prescription	Generic	Ciprofloxacine	500*2	Only specific cases	5	Specific cases	5.7
255	4	Zarka	HA	BSc	31-40	3-5	Jordan	6-12	Male	Pulpitis			Others	School	Prescription	Generic	Amoxycillin +clavulanate	250*3	Low dose	7	Correct	4.8
256	4	Zarka	HA	BSc	31-40	3-5	Jordan	19-45	Male	Bronchitis			Oneself	BSc	Prescription	Originator	Cefditoren	200*2	Low dose	10	Correct	19.7
257	4	Zarka	HA	BSc	31-40	3-5	Jordan	19-45	Female	Otitis media			Oneself	School	Prescription	Originator	Floxacillin+ Amoxicillin	1000	Low dose	4	Correct	3.8
258	4	Zarka	HB	Diploma	40-50	>20	Jordan	19-45	Female	UTI		pregnancy	Others	School	Prescription	Originator	Cefixime	400	Correct	5	Correct	15.6
259	4	Zarka	HA	BSc	31-40	3-5	Jordan	>45	Male	Prostatitis			Oneself	School	Prescription	Generic	Ciprofloxacine	500*2	Correct	10	Correct	7
260	4	Zarka	HB	Diploma	40-50	>20	Jordan	>45	Male	Endocarditis		DM2+hypertension	Others	School	Prescription	Originator	Gemifloxacin	320	Only specific cases	7	Short duration	24.4	Ceftriaxone	1000	1	5	short	9.3
261	4	Zarka	HA	BSc	31-40	3-5	Jordan	6-12	Female	Pharyngitis			Others	School	Prescription	Generic	Amoxycillin +clavulanate	400*3	High dose	7	Short duration	4.4
262	4	Zarka	HA	BSc	31-40	3-5	Jordan	6-12	Male	Upper resp tract infection			Others	School	Prescription	Generic	Cefdinir	125*2	Correct	7	Correct	10.9
263	4	Zarka	HA	BSc	31-40	3-5	Jordan	>45	Male	UTI			Oneself	BSc	Prescription	Generic	Ciprofloxacine	750*2	High dose	5	Long duration	10.7
264	4	Zarka	HB	Diploma	40-50	>20	Jordan	1-5	Female	Tonsilitis			Others	School	Prescription	Generic	Cefixime	100	Correct	7	Short duration	4.6
265	4	Zarka	HB	Diploma	40-50	>20	Jordan	19-45	Female	Pulpitis			Oneself	School	Prescription	Generic	Amoxycillin +clavulanate	500*3	Correct	7	Correct	6.7
266	4	Zarka	HA	BSc	31-40	3-5	Jordan	>45	Female	Bronchitis		Heartburn	Others	School	Prescription	Generic	Levofloxacine	500	Correct	7	Correct	15.7
267	4	Zarka	HA	BSc	31-40	3-5	Jordan		Male	Pulpitis			Oneself		Prescription	Generic	Amoxycillin	500*3	Correct	7	Correct	4.1
268	4	Zarka	HA	BSc	31-40	3-5	Jordan	19-45	Male	Combined infections			Oneself	Diploma	Prescription	Generic	Amoxycillin +clavulanate	1000*2	Correct	5	Correct	8.6
269	5	Madaba	AR	Diploma	40-50	>20	Jordan	19-45	Male		eye		Oneself	BSc	Indirect-present symptoms	Originator	Fusidic acid					2.8
270	5	Madaba	AR	Diploma	40-50	>20	Jordan	13-18	Male		Resp		Oneself	High School	Indirect-present symptoms	Generic	Cefuroxime	500*2	Not indicated	5	Not indicated	9.4
271	5	Madaba	AR	Diploma	40-50	>20	Jordan	>45	Male		Resp	DM2+hypertension	Oneself	BSc	Indirect-present symptoms	Generic	Erythromycin	400*3	Correct	5	Correct	2
272	5	Madaba	AR	Diploma	40-50	>20	Jordan	>45	Female	peptic ulcer			Others	BSc	Prescription	Originator	Clarithromycin	500*2	Incomplete	7	Short duration	19
273	5	Madaba	AR	Diploma	40-50	>20	Jordan	19-45	Female	Pulpitis			Oneself	BSc	Prescription	Originator	Clindamycin	600*2	High dose	4	Short duration	7.7
274	5	Madaba	AR	Diploma	40-50	>20	Jordan	19-45	Female		Resp		Others	BSc	Direct self med.by name/dose	Originator	Amoxycillin +clavulanate	625*3	Correct	3	Short duration	6.3
275	5	Madaba	AR	Diploma	40-50	>20	Jordan	19-45	Female	UTI			Oneself	BSc	Prescription	Generic	Ciprofloxacine	500*2	Correct	5	Short duration	5.7
276	5	Madaba	AR	Diploma	40-50	>20	Jordan	19-45	Female		Resp		Others	BSc	Indirect-present symptoms	Originator	Amoxycillin +clavulanate	625*3	Correct	3	Short duration	6.3
277	5	Madaba	AR	Diploma	40-50	>20	Jordan	6-12	Male		Resp		Others	BSc	Direct self med.by name/dose	Originator	Amoxycillin +clavulanate	312*3	Correct	6	Short duration	6
278	5	Madaba	AR	Diploma	40-50	>20	Jordan	19-45	Female		GenitoUrinary		Oneself	BSc	Indirect-present symptoms	Originator	Cefixime	400*1	Correct	5	Correct	15.6
279	5	Madaba	AR	Diploma	40-50	>20	Jordan	1-5	Male		Resp		Others	BSc	Direct self med.by name/dose	Originator	Cefdinir	80*2	Correct	5	Correct	20.8
280	5	Madaba	AR	Diploma	40-50	>20	Jordan	19-45	Female		GenitoUrinary		Others	High School	Indirect-present symptoms	Originator	Cefixime	400*1	Correct	5	Correct	15.6
281	5	Madaba	AR	Diploma	40-50	>20	Jordan	19-45	Female	Pharyngitis			Others	BSc	Prescription	Generic	Clindamycin	300*3	High dose	5	Short duration	6
282	5	Madaba	AR	Diploma	40-50	>20	Jordan	13-18	Male		Resp		Others	BSc	Indirect-present symptoms	Generic	Cefuroxime	500*2	Correct	5	Short duration	9.4
283	5	Madaba	AR	Diploma	40-50	>20	Jordan	>45	Female		GenitoUrinary		Others	BSc	Direct self med.by name/dose	Generic	Cefixime	400*1	Correct	5	Correct	9.3
284	5	Madaba	AR	Diploma	40-50	>20	Jordan	1-5	Female		Resp		Others	BSc	Indirect-present symptoms	Generic	cefadroxil	250*3	High dose	3	Short duration	5.3
285	5	Madaba	AR	Diploma	40-50	>20	Jordan	13-18	Female		Resp		Others	BSc	Indirect-present symptoms	Originator	cefadroxil	250*3	Correct	3	Short duration	5.4
286	5	Madaba	AR	Diploma	40-50	>20	Jordan	19-45	Female		GenitoUrinary		Oneself	BSc	Direct self med.by name/dose	Generic	Ciprofloxacine	1000*1	High dose	5	Short duration	6.8
287	5	Madaba	AR	Diploma	40-50	>20	Jordan	19-45	Male		Resp		Oneself	BSc	Indirect-present symptoms	Originator	Cefixime	400*1	Not indicated	5	Not indicated	15.6
288	5	Madaba	AR	Diploma	40-50	>20	Jordan	1-5	Female	UTI			Others	BSc	Prescription	Originator	Sulfa-Trimethoprim	400*2	Correct	6	Correct	2.2
289	5	Madaba	AR	Diploma	40-50	>20	Jordan	13-18	Male	cat scratch			Others	BSc	Prescription	Generic	Azithromycin	500*1	High dose	3	Short duration	9.7
290	5	Madaba	AR	Diploma	40-50	>20	Jordan	19-45	Female		Resp		Others	BSc	Direct self med.by name/dose	Originator	Lincomycin	600*1	Only specific cases	1	Specific cases	2.2
291	5	Madaba	AR	Diploma	40-50	>20	Jordan	19-45	Male		Resp		Oneself	BSc	Indirect-present symptoms	Generic	Azithromycin	500*1	Correct	3	Correct	9.7
292	5	Madaba	AR	Diploma	40-50	>20	Jordan	19-45	Male		Resp		Others	BSc	Indirect-present symptoms	Originator	Cefixime	50*1	Only specific cases	3	Specific cases	5.7
293	5	Madaba	AR	Diploma	40-50	>20	Jordan	19-45	Female		GenitoUrinary		Oneself	BSc	Indirect-present symptoms	Generic	Levofloxacine	625*1	High dose	7	Long duration	15.7
294	5	Madaba	AR	Diploma	40-50	>20	Jordan	1-5	Female	Otitis media			Others	BSc	Prescription	Generic	Amoxycillin +clavulanate	250*2	Low dose	5	Short duration	5.5
295	5	Madaba	AR	Diploma	40-50	>20	Jordan	6-12	Male	Otitis media			Others	BSc	Prescription	Generic	Amoxycillin +clavulanate	312*2	Low dose	5	Short duration	5.5
296	5	Madaba	AR	Diploma	40-50	>20	Jordan	1-5	Female	Amebiasis			Oneself	High School	Prescription	Generic	metronidazole	125*3	Correct	3	Short duration	1.8
297	5	Madaba	AR	Diploma	40-50	>20	Jordan	19-45	Female		GenitoUrinary		Oneself	BSc	Direct self med.by name/dose	Generic	Ciprofloxacine	500*2	Correct	5	Short duration	10.4
298	5	Madaba	AR	Diploma	40-50	>20	Jordan	19-45	Male		Resp		Oneself	BSc	Indirect-present symptoms	Originator	Amoxycillin +clavulanate	625*3	Correct	7	Correct	6.3
299	5	Madaba	AR	Diploma	40-50	>20	Jordan	19-45	Male		dental		Oneself	BSc	Direct self med.by name/dose	Generic	Amoxycillin	500*3	Not indicated	7	Not indicated	4
300	5	Madaba	AR	Diploma	40-50	>20	Jordan	19-45	Male	Folliculitis			Oneself	High School	Prescription	Generic	Doxycycline	100*2	Correct	90	Long duration	2.7
301	5	Madaba	AR	Diploma	40-50	>20	Jordan	13-18	Female		Resp		Others	BSc	Direct self med.by name/dose	Originator	Amoxycillin +clavulanate	625*3	Correct	3	Short duration	6.3
302	5	Madaba	AR	Diploma	40-50	>20	Jordan	19-45	Female	UTI			Others	BSc	Prescription	Generic	Ciprofloxacine	500*2	Correct	5	Short duration	10.4
303	5	Madaba	AR	Diploma	40-50	>20	Jordan	19-45	Male		Resp		Oneself	BSc	Direct self med.by name/dose	Generic	Amoxycillin +clavulanate	1000*2	Correct	3	Short duration	8.6
304	5	Madaba	AR	Diploma	40-50	>20	Jordan	6-12	Female	UTI			Others	BSc	Prescription	Generic	Amoxycillin +clavulanate	375*2	Low dose	3	Short duration	6.4
305	5	Madaba	AR	Diploma	40-50	>20	Jordan	19-45	Male		dental		Oneself	BSc	Direct self med.by name/dose	Originator	Rhodogyl	250*2	Correct	5	Correct	6
306	5	Madaba	AR	Diploma	40-50	>20	Jordan	19-45	Male		Resp		Oneself	BSc	Indirect-present symptoms	Originator	Amoxycillin	250*3	Low dose	5	Short duration	6
307	5	Madaba	AR	Diploma	40-50	>20	Jordan	6-12	Female	Pharyngitis			Others	BSc	Prescription	Originator	Amoxycillin	250*3	Low dose	5	Short duration	6
308	5	Madaba	AR	Diploma	40-50	>20	Jordan	19-45	Female	Bronchitis			Oneself	High School	Prescription	Originator	Amoxycillin	500*3	Correct	5	Correct	6.9
309	5	Madaba	AR	Diploma	40-50	>20	Jordan	19-45	Male	Sinusitis			Oneself	BSc	Prescription	Generic	Azithromycin	500*3	Correct	2	Short duration	11.4
310	5	Madaba	AR	Diploma	40-50	>20	Jordan	1-5	Female	Tonsilitis			Others	High School	Prescription	Generic	Amoxycillin +clavulanate	156*3	Low dose	5	Short duration	2.2
311	5	Madaba	AR	Diploma	40-50	>20	Jordan	6-12	Female		Resp		Others	BSc	Direct self med.by description	Generic	Amoxycillin +clavulanate	156*3	Low dose	3	Short duration	2.2
312	5	Madaba	AR	Diploma	40-50	>20	Jordan	1-5	Female		Resp		Others	BSc	Direct self med.by name/dose	Originator	Cefixime	80*1	Only specific cases	3	Specific cases	5.7
313	5	Madaba	AR	Diploma	40-50	>20	Jordan	6-12	Female		Resp		Others	BSc	Direct self med.by name/dose	Generic	Amoxycillin +clavulanate	625*3	Correct	6	Correct	3.8
314	5	Madaba	AR	Diploma	40-50	>20	Jordan	13-18	Female	Bronchitis			Others	School	Prescription	Generic	Azithromycin	250*2	Correct	3	Correct	11.4
315	5	Madaba	AR	Diploma	40-50	>20	Jordan	19-45	Male	Infectious diarrhea			Others	Post graduate	Prescription	Originator	Cefixime	400	Not indicated	5	Not indicated	15.6
316	5	Madaba	AR	Diploma	40-50	>20	Jordan	19-45	Female		dental		Oneself	BSc	Direct self med.by name/dose	Generic	Amoxycillin	500*3	Correct	7	Correct	4
317	5	Madaba	AR	Diploma	40-50	>20	Jordan	19-45	Male		Resp		Oneself	BSc	Direct self med.by name/dose	Originator	Amoxycillin +clavulanate	625*3	Correct	7	Correct	6.3
318	5	Madaba	AR	Diploma	40-50	>20	Jordan	19-45	Female	Pulpitis			Others	High School	Prescription	Generic	Amoxycillin	500*3	Correct	7	Correct	4
319	5	Madaba	AR	Diploma	40-50	>20	Jordan	19-45	Female	Vaginitis			Oneself	BSc	Prescription	Originator	Rhodogyl	250*2	Correct	5	Correct	6
320	5	Madaba	AR	Diploma	40-50	>20	Jordan	19-45	Female		Resp		Others	others	Indirect-present symptoms	Originator	Amoxycillin	500*3	Correct	5	Correct	6.9
321	5	Madaba	AR	Diploma	40-50	>20	Jordan	1-5	Female		GenitoUrinary		Others	BSc	Indirect-present symptoms	Originator	Sulfa-Trimethoprim	400*2	Correct	5	Correct	2.2
322	5	Madaba	AR	Diploma	40-50	>20	Jordan	19-45	Male		eye		Oneself	BSc	Direct self med.by name/dose	Originator	Tobramycin	1*3	Low dose	5	Short duration	4.5
323	5	Madaba	AR	Diploma	40-50	>20	Jordan	19-45	Male	Gingivitis			Oneself	BSc	Prescription	Originator	Rhodogyl	250*2	Correct	5	Correct	6
324	5	Madaba	AR	Diploma	40-50	>20	Jordan	19-45	Male	Pulpitis			Others	others	Prescription	Originator	Lincomycin	600*1	Not indicated	1	Not indicated	2.2
325	5	Madaba	AR	Diploma	40-50	>20	Jordan	19-45	Female	Folliculitis			Oneself	Post graduate	Prescription	Generic	Doxycycline	100*2	Only specific cases	90	Correct	2.7
326	5	Madaba	AR	Diploma	40-50	>20	Jordan	13-18	Male	Conjunctivitis (eye infection)			Oneself	School	Prescription	Originator	Tobramycin	0.3*3	Correct	6	Correct	4.5
327	5	Madaba	AR	Diploma	40-50	>20	Jordan	13-18	Male		Resp		Others	others	Direct self med.by name/dose	Generic	Cefixime	400	Not indicated	5	Not indicated	12.5
328	5	Madaba	AR	Diploma	40-50	>20	Jordan	13-18	Male		fever		Oneself	School	Indirect-present symptoms	Generic	Cefixime	400	Not indicated	5	Not indicated	9.3
329	5	Madaba	AR	Diploma	40-50	>20	Jordan	19-45	Male		Resp		Oneself	BSc	Indirect-present symptoms	Generic	Moxifloxacin	400	Only specific cases	5	Correct	14.5
330	5	Madaba	AR	Diploma	40-50	>20	Jordan	19-45	Male		Resp		Oneself	BSc	Direct self med.by description	Originator	Clarithromycin	500*2	High dose	5	Short duration	19
331	5	Madaba	AR	Diploma	40-50	>20	Jordan	19-45	Male	Gingivitis			Others	High School	Prescription	Originator	Rhodogyl	250*2	Correct	5	Correct	6
332	5	Madaba	AR	Diploma	40-50	>20	Jordan	13-18	Female	Folliculitis			Oneself	High School	Prescription	Originator	Fusidic acid	2*2	Correct	7	Correct	3.5
333	5	Madaba	AR	Diploma	40-50	>20	Jordan	19-45	Female	Folliculitis			Oneself	BSc	Prescription	Originator	Fusidic acid	2*2	Correct	7	Correct	3.5
334	5	Madaba	AR	Diploma	40-50	>20	Jordan	19-45	Male		Resp		Oneself	BSc	Direct self med.by description	Originator	Clarithromycin	500*2	Correct	7	Correct	10.6
335	5	Madaba	AR	Diploma	40-50	>20	Jordan	19-45	Female	UTI			Oneself	BSc	Prescription	Generic	Ciprofloxacine	500*2	Correct	5	Short duration	5.7
336	5	Madaba	AR	Diploma	40-50	>20	Jordan	19-45	Female	Pulpitis			Oneself	BSc	Prescription	Originator	Lincomycin	600	Only specific cases	1	Specific cases	2.2
337	5	Madaba	AR	Diploma	40-50	>20	Jordan	19-45	Male		Resp		Others	BSc	Direct self med.by name/dose	Originator	Clarithromycin	500*2	High dose	5	Short duration	19
338	5	Madaba	AR	Diploma	40-50	>20	Jordan	19-45	Female		Resp		Others	BSc	Indirect-present symptoms	Generic	Moxifloxacin	400	Only specific cases	5	Correct	14.5
339	5	Madaba	AR	Diploma	40-50	>20	Jordan	19-45	Male	Sinusitis			Oneself	BSc	Prescription	Generic	Moxifloxacin	400	Only specific cases	5	Correct	14.5
340	5	Madaba	AR	Diploma	40-50	>20	Jordan	13-18	Male	Pharyngitis			Oneself	School	Prescription	Generic	Clindamycin	150*2	Low dose	8	Short duration	3.6
341	5	Madaba	AR	Diploma	40-50	>20	Jordan	1-5	Female		Resp		Others	BSc	Indirect-present symptoms	Originator	Cefixime	80	Not indicated	3	Not indicated	5.7
342	5	Madaba	AR	Diploma	40-50	>20	Jordan	19-45	Male	Pharyngitis			Oneself	BSc	Prescription	Generic	Cefixime	400	Correct	5	Correct	12.5
343	5	Madaba	AR	Diploma	40-50	>20	Jordan	19-45	Female		GenitoUrinary		Others	High School	Indirect-present symptoms	Generic	Ciprofloxacine	500*2	Correct	5	Short duration	10.4
344	5	Madaba	AR	Diploma	40-50	>20	Jordan	7	Female	Pharyngitis			Others	School	Prescription	Generic	Clindamycin	300	Only specific cases	5	Specific cases	6
345	5	Madaba	AR	Diploma	40-50	>20	Jordan	6-12	Male		fever		Others	BSc	Indirect-present symptoms	Originator	Cefixime	50	Not indicated	3	Not indicated	5.7
346	5	Madaba	AR	Diploma	40-50	>20	Jordan	19-45	Female	UTI			Oneself	BSc	Prescription	Generic	Cefixime	400	Correct	5	Correct	9.3
347	5	Madaba	AR	Diploma	40-50	>20	Jordan	19-45	Female	Folliculitis			Oneself	Post graduate	Prescription	Generic	Clindamycin	1	Correct	10	Correct	3.7	Doxycycline	100	1	30	Correct	2
348	5	Madaba	AR	Diploma	40-50	>20	Jordan	19-45	Female	UTI			Oneself	Post graduate	Prescription	Generic	Ciprofloxacine	500*2	Correct	5	Short duration	10.4
349	5	Madaba	AR	Diploma	40-50	>20	Jordan	19-45	Female		Resp		Others	Diploma	Indirect-present symptoms	Generic	Azithromycin	500	High dose	3	Short duration	9.7
350	5	Madaba	AR	Diploma	40-50	>20	Jordan	13-18	Female		Resp		Others	BSc	Indirect-present symptoms	Originator	Cefpodoxime	200*2	Only specific cases	5	Not indicated	13.7
351	5	Madaba	AR	Diploma	40-50	>20	Jordan	19-45	Female	UTI			Oneself	BSc	Prescription	Generic	Ciprofloxacine	1000	High dose	5	Short duration	6.8
352	5	Madaba	AR	Diploma	40-50	>20	Jordan	1-5	Female		Resp		Others	BSc	Indirect-present symptoms	Originator	Cefixime	100	Not indicated	3	Not indicated	5.7
353	5	Madaba	AR	Diploma	40-50	>20	Jordan	19-45	Female		Dermal		Oneself	BSc	Indirect-present symptoms	Generic	Clindamycin	300*3	Not indicated	5	Not indicated	6
354	5	Madaba	AR	Diploma	40-50	>20	Jordan	13-18	Male		Resp		Others	BSc	Indirect-present symptoms	Generic	Cefuroxime	500*2	Not indicated	5	Not indicated	9.4
355	5	Madaba	AR	Diploma	40-50	>20	Jordan	19-45	Female		dental		Oneself	BSc	Direct self med.by name/dose	Originator	Clindamycin	300*2	Low dose	4	Short duration	7.7
356	5	Madaba	AR	Diploma	40-50	>20	Jordan	19-45	Female		GenitoUrinary		Oneself	High School	Indirect-present symptoms	Originator	Cefuroxime	500*2	High dose	5	Short duration	8.3
357	5	Madaba	AR	Diploma	40-50	>20	Jordan	19-45	Female		GenitoUrinary		Oneself	BSc	Indirect-present symptoms	Originator	Cefuroxime	500*2	High dose	5	Short duration	8.3
358	5	Madaba	AR	Diploma	40-50	>20	Jordan	19-45	Female	Folliculitis			Oneself	BSc	Prescription	Generic	Clindamycin	1	Correct	10	Correct	3.7	Doxycycline	100	1	30	Correct	2
359	5	Madaba	AR	Diploma	40-50	>20	Jordan	6-12	Male	Pneumonia			Others	BSc	Prescription	Generic	ampicillin	250*2	Low dose	5	Short duration	1.4
360	5	Madaba	AR	Diploma	40-50	>20	Jordan	19-45	Male		others		Oneself	High School	Indirect-present symptoms	Generic	Cefixime	400	Not indicated	5	Not indicated	12.5
361	5	Madaba	AR	Diploma	40-50	>20	Jordan	6-12	Male		Resp		Others	BSc	Indirect-present symptoms	Originator	Cefixime	100	Not indicated	3	Not indicated	5.7
362	5	Madaba	AR	Diploma	40-50	>20	Jordan	19-45	Female	UTI			Oneself	BSc	Prescription	Generic	Levofloxacine	500	High dose	7	Short duration	15.7
363	5	Madaba	AR	Diploma	40-50	>20	Jordan	19-45	Male	Pulpitis			Oneself	Post graduate	Prescription	Originator	Lincomycin	600	Not indicated	1	Not indicated	2.2
364	5	Madaba	AR	Diploma	40-50	>20	Jordan	1-5	Female	UTI			Others	BSc	Prescription	Generic	Cefixime	30	Correct	1	Correct	4.6
365	5	Madaba	AR	Diploma	40-50	>20	Jordan	1-5	Male	inflammed lesion			Others	BSc	Prescription	Originator	Fusidic acid	20*2	Correct	7	Correct	3.5
366	5	Madaba	AR	Diploma	40-50	>20	Jordan	19-45	Male	Infectious diarrhea			Oneself	BSc	Prescription	Generic	Levofloxacine	500	Correct	7	Correct	15
367	5	Madaba	AR	Diploma	40-50	>20	Jordan	13-18	Female		Resp		Others	BSc	Indirect-present symptoms	Originator	Cefpodoxime	200*2	Correct	5	Short duration	13.7
368	5	Madaba	AR	Diploma	40-50	>20	Jordan	19-45	Female		Resp		Oneself	BSc	Direct self med.by name/dose	Generic	Azithromycin	500	Correct	3	Correct	9.7
369	5	Madaba	AR	Diploma	40-50	>20	Jordan	19-45	Female	UTI			Oneself	BSc	Prescription	Originator	Cefixime	400	Correct	5	Correct	15.6
370	5	Madaba	AR	Diploma	40-50	>20	Jordan	6-12	Male	Amebiasis			Others	BSc	Prescription	Generic	metronidazole	100*3	Low dose	3	Short duration	1.8
371	6	Irbid	IO	Diploma	19-24	1-2	Jordan	19-45	Female		GIT		Others	School	Indirect-present symptoms	Originator	metronidazole	500*3	Not indicated	7	Not indicated	2.9
372	6	Irbid	IRB	BSc	19-24	1-2	Jordan	13-18	Female	Folliculitis			Others	High School	Prescription	Generic	Doxycycline	100	Correct	120	Long duration	1.9
373	6	Irbid	IRB	BSc	19-24	1-2	Jordan	19-45	Female		GIT		Others	BSc	Indirect-present symptoms	Originator	metronidazole	500*3	Not indicated	7	Not indicated	3
374	6	Irbid	IO	Diploma	19-24	1-2	Jordan	1-5	Female		Resp		Others	High School	Indirect-present symptoms	Generic	Amoxycillin +clavulanate	125*3	Low dose	7	Short duration	2.2
375	6	Irbid	IRB	BSc	19-24	1-2	Jordan	6-12	Female		Resp		Others	High School	Direct self med.by name/dose	Generic	Amoxycillin +clavulanate	250*3	Low dose	5	Short duration	4.8
376	6	Irbid	IRB	BSc	19-24	1-2	Jordan	19-45	Female		GenitoUrinary		Oneself	Diploma	Indirect-present symptoms	Generic	Cephalexin	500*3	Not indicated	7	Not indicated	4.1
377	6	Irbid	IRB	BSc	19-24	1-2	Jordan	19-45	Female		Resp		Oneself	BSc	Direct self med.by name/dose	Generic	Lincomycin	600	Only specific cases	3	Specific cases	1.7
378	6	Irbid	IRB	BSc	19-24	1-2	Jordan	6-12	Male		Resp		Others	Diploma	Direct self med.by name/dose	Originator	Azithromycin	200	Low dose	3	Short duration	4.7
379	6	Irbid	IRB	BSc	19-24	1-2	Jordan	6-12	Male		Resp		Others	Diploma	Direct self med.by name/dose	Originator	Azithromycin	200	Low dose	3	Short duration	4.7
380	6	Irbid	IRB	BSc	19-24	1-2	Jordan	6-12	Male		Resp		Others		Indirect-present symptoms	Generic	Cefixime	200	Correct	5	Short duration	4.6
381	6	Irbid	IRB	BSc	19-24	1-2	Jordan	19-45	Female	Pulpitis			Others		Prescription	Generic	Clindamycin	150*3	Low dose	6	Correct	3.6
382	6	Irbid	IRB	BSc	19-24	1-2	Jordan	6-12	Male		Resp		Others	Diploma	Direct self med.by name/dose	Generic	Amoxycillin	250	Low dose	20	Long duration	2.7
383	6	Irbid	IRB	BSc	19-24	1-2	Jordan	1-5	Female		Resp		Others	BSc	Indirect-present symptoms	Generic	Azithromycin	120	Correct	4	Long duration	4.7
384	6	Irbid	IRB	BSc	19-24	1-2	Jordan	19-45	Male		GIT		Oneself	BSc	Direct self med.by name/dose	Originator	metronidazole	250	Not indicated	1	Not indicated	1.4
385	7	Irbid	AI	BSc	25-30	6-10	Jordan	19-45	Female		Resp		Oneself	others	Direct self med.by description	Generic	ampicillin	500*3	High dose	3	Short duration	1
386	7	Irbid	AI	BSc	25-30	6-10	Jordan	1-5	Female	Tonsilitis			Others	Diploma	Prescription	Generic	Azithromycin	200	High dose	3	Short duration	4.8
387	7	Irbid	AI	BSc	25-30	6-10	Jordan	19-45	Male	Male genital infection			Oneself	BSc	Prescription	Generic	Ciprofloxacine					10.4
388	7	Irbid	AI	BSc	25-30	6-10	Jordan	19-45	Male		Dermal		Oneself	BSc	Indirect-present symptoms	Generic	Doxycycline	100	Correct	30	Correct	2.7
389	7	Irbid	AI	BSc	25-30	6-10	Jordan	19-45	Male	Bronchitis			Oneself	School	Prescription	Generic	Clarithromycin	500	Correct	7	Correct	13.3
390	7	Irbid	AI	BSc	25-30	6-10	Jordan	1-5	Female	UTI	GenitoUrinary		Others	School	Indirect-present symptoms	Originator	Cefixime	100	Low dose	12	Correct	10.9
391	7	Irbid	AI	BSc	25-30	6-10	Jordan	1-5	Male	UTI			Others		Prescription	Originator	Cefuroxime	125	Correct	5	Short duration	5.5
392	7	Irbid	AI	BSc	25-30	6-10	Jordan	1-5	Male		Resp		Others	School	Direct self med.by name/dose	Generic	Azithromycin	120	Correct	5	Long duration	4.7
393	7	Irbid	AI	BSc	25-30	6-10	Jordan	19-45	Female	Folliculitis			Oneself	BSc	Prescription	Generic	Clindamycin	20*2	Correct	30	Correct	3.6	Doxycycline	100	1	30	Correct	2.7
394	7	Irbid	AI	BSc	25-30	6-10	Jordan	<1	Male	Otitis media			Others	School	Prescription	Generic	Cefixime	100	Only specific cases	6	Specific cases	4.6
395	7	Irbid	AI	BSc	25-30	6-10	Jordan	19-45	Male	Inflammed ear drum			Oneself		Prescription	Generic	Ciprofloxacine	250*2	Not indicated	5	Not indicated	5.2
396	7	Irbid	AI	BSc	25-30	6-10	Jordan	19-45	Male	Prostatitis			Oneself	BSc	Prescription	Generic	Amoxycillin	250	Correct	7	Short duration	8
397	7	Irbid	AI	BSc	25-30	6-10	Jordan	19-45	Female	inflammed lesion			Others	BSc	Prescription	Generic	Amoxycillin +clavulanate	500*2	Correct	10	Correct	5
398	7	Irbid	AI	BSc	25-30	6-10	Jordan	1-5	Male		GenitoUrinary		Others	others	Direct self med.by name/dose	Generic	Azithromycin	120	High dose	3	Short duration	4.9
399	7	Irbid	AI	BSc	25-30	6-10	Jordan	19-45	Male	peptic ulcer			Oneself		Prescription	Generic	Clarithromycin	500*2	Correct	7	Short duration	13.3	Amoxicillin	500*2	2			3.9
400	7	Irbid	AI	BSc	25-30	6-10	Jordan	19-45	Female	Pulpitis			Oneself		Prescription	Generic	Clindamycin	300*2	Low dose	8	Long duration	3.6
401	7	Irbid	AI	BSc	25-30	6-10	Jordan	19-45	Male		dental		Oneself	BSc	Direct self med.by name/dose	Generic	Rhodogyl	125*3	Low dose	5	Correct	3.6
402	7	Irbid	AI	BSc	25-30	6-10	Jordan	19-45	Female	inflammed lesion			Oneself	Diploma	Prescription	Generic	Cefuroxime	500*2	Correct	5	Short duration	6.7
403	7	Irbid	AI	BSc	25-30	6-10	Jordan	19-45	Male	inflammed lesion			Oneself	School	Prescription	Generic	Cephalexin	500*3	Correct	6	Correct	4.1
404	7	Irbid	AI	BSc	25-30	6-10	Jordan	19-45	Female	UTI			Oneself	School	Prescription	Generic	Cefaclor	500*2	Low dose	5	Correct	5.8
405	7	Irbid	AI	BSc	25-30	6-10	Jordan	1-5	Male	inflammed lesion			Others	others	Prescription	Generic	Amoxycillin +clavulanate	400*2	High dose	7	Correct	4.3
406	7	Irbid	AI	BSc	25-30	6-10	Jordan	19-45	Male	Bronchitis			Oneself	BSc	Prescription	Originator	Cefixime	400	Correct	5	Short duration	15.6
407	7	Irbid	AI	BSc	25-30	6-10	Jordan	19-45	Female	UTI			Oneself	School	Prescription	Originator	Cefuroxime	500*2	High dose	5	Short duration	8.3
408	7	Irbid	AI	BSc	25-30	6-10	Jordan	19-45	Male		Resp		Oneself	School	Direct self med.by name/dose	Generic	Amoxycillin	500*3	High dose	5	Short duration	8.9
409	7	Irbid	AI	BSc	25-30	6-10	Jordan	19-45	Male		Dermal		Oneself	BSc	Direct self med.by description	Generic	Doxycycline	100	Only specific cases	10	Specific cases	2.1
410	7	Irbid	AI	BSc	25-30	6-10	Jordan	1-5	Female		GIT		Others	School	Direct self med.by name/dose	Generic	Cephalexin	250*3	Not indicated	5	Not indicated	1.8
411	7	Irbid	AI	BSc	25-30	6-10	Jordan	19-45	Female		Resp		Others		Direct self med.by description	Generic	Amoxycillin	1000*2	Correct	6	Correct	4.4
412	7	Irbid	AI	BSc	25-30	6-10	Jordan	19-45	Female	UTI		DM2+hypertension	Oneself	others	Prescription	Generic	Ciprofloxacine	500*2	Correct	5	Short duration	5.7
413	7	Irbid	AI	BSc	25-30	6-10	Jordan	19-45	Male	Gingivitis			Oneself		Prescription	Generic	Rhodogyl	125*3	Low dose	5	Correct	3.6
414	7	Irbid	AI	BSc	25-30	6-10	Jordan	19-45	Male		Resp		Oneself	others	Direct self med.by description	Generic	Amoxycillin +clavulanate	500*3	Correct	5	Correct	3.8
415	7	Irbid	AI	BSc	25-30	6-10	Jordan	19-45	Female		Dermal		Oneself	School	Direct self med.by description	Generic	Doxycycline	100	Not indicated	10	Not indicated	2.1
416	7	Irbid	AI	BSc	25-30	6-10	Jordan	1-5	Male		Resp		Others	School	Direct self med.by name/dose	Generic	Azithromycin	200	High dose	3	Short duration	3.7
417	7	Irbid	AI	BSc	25-30	6-10	Jordan	1-5	Male	inflammed lesion			Others		Prescription	Generic	Amoxycillin +clavulanate	250*3	Correct	4	Correct	4.8
418	7	Irbid	AI	BSc	25-30	6-10	Jordan	19-45	Female	Bronchitis			Oneself	School	Prescription	Generic	Cefaclor	500*2	Low dose	5	Correct	5.8
419	7	Irbid	AI	BSc	25-30	6-10	Jordan	1-5	Male		Resp		Others	School	Direct self med.by name/dose	Generic	Amoxycillin +clavulanate	200*2	Low dose	7	Short duration	3.4
420	7	Irbid	AI	BSc	25-30	6-10	Jordan	19-45	Male		Resp		Oneself	BSc	Direct self med.by name/dose	Originator	Clarithromycin	500*2	Correct	7	Correct	19
421	7	Irbid	AI	BSc	25-30	6-10	Jordan	19-45	Male		Resp		Oneself	BSc	Direct self med.by description	Generic	Azithromycin	250*2	High dose	3	Short duration	8.8
422	7	Irbid	AI	BSc	25-30	6-10	Jordan	19-45	Female	Pulpitis			Others		Prescription	Generic	Clindamycin	150*3	Low dose	5	Short duration	3.6
423	7	Irbid	AI	BSc	25-30	6-10	Jordan	19-45	Female	Folliculitis			Oneself	BSc	Prescription	Generic	Doxycycline	100	Correct	30	Correct	3.7
424	7	Irbid	AI	BSc	25-30	6-10	Jordan	1-5	Female	Tonsilitis			Others	School	Prescription	Generic	Azithromycin	200	High dose	3	Short duration	2.7
425	7	Irbid	AI	BSc	25-30	6-10	Jordan	19-45	Male		Resp		Oneself	High School	Indirect-present symptoms	Generic	Amoxycillin	500*3	Correct	6	Correct	4.1
426	7	Irbid	AI	BSc	25-30	6-10	Jordan	13-18	Male	inflammed lesion			Oneself	School	Prescription	Generic	Cephalexin	500*3	Correct	6	Correct	4.1
427	7	Irbid	AI	BSc	25-30	6-10	Jordan	19-45	Male	inflammed lesion			Oneself	BSc	Prescription	Originator	Doxycycline	100	Not indicated	90	Not indicated	5.8
428	7	Irbid	AI	BSc	25-30	6-10	Jordan	19-45	Male	UTI			Oneself	BSc	Prescription	Generic	Ceftriaxone	1000	Correct	3	Correct	12.7
429	7	Irbid	AI	BSc	25-30	6-10	Jordan	6-12	Female		Resp		Others	School	Direct self med.by name/dose	Generic	Lincomycin	600	Only specific cases	1	Specific cases	1.7
430	7	Irbid	AI	BSc	25-30	6-10	Jordan	19-45	Male	Tonsilitis			Oneself	BSc	Prescription	Originator	Cefdinir	300	Low dose	10	Correct	22.4
431	7	Irbid	AI	BSc	25-30	6-10	Jordan	19-45	Male		dental		Oneself	BSc	Direct self med.by description	Generic	Amoxycillin +clavulanate	1000*2	Correct	5	Correct	8.6
432	7	Irbid	AI	BSc	25-30	6-10	Jordan	19-45	Male	Prostatitis		Constipation	Oneself	School	Prescription	Originator	Levofloxacine	500	High dose	7	Short duration	19.6
433	7	Irbid	AI	BSc	25-30	6-10	Jordan	19-45	Female		Resp		Oneself	BSc	Direct self med.by name/dose	Generic	Cefixime	400	Correct	5	Correct	12.4
434	7	Irbid	AI	BSc	25-30	6-10	Jordan	19-45	Male		Resp		Oneself	High School	Direct self med.by name/dose	Generic	Amoxycillin +clavulanate	500*3	Correct	3	Short duration	3.8

## Sheet: Sheet3
Amoxycillin				Amoxycillin
Amoxycillin				Amoxycillin
Amoxycillin				Amoxycillin
Amoxycillin				Amoxycillin
Amoxycillin				Amoxycillin +clavulanate
Amoxycillin				Amoxycillin +clavulanate
Amoxycillin				Amoxycillin +clavulanate
Amoxycillin				Amoxycillin +clavulanate
Amoxycillin				Amoxycillin +clavulanate
Amoxycillin				Amoxycillin +clavulanate
Amoxycillin
Amoxycillin
Amoxycillin
Amoxycillin
Amoxycillin
Amoxycillin
Amoxycillin				cefadroxil
Amoxycillin				cefadroxil
Amoxycillin				Cefixime
Amoxycillin				Cefixime
Amoxycillin +clavulanate				Cefixime
Amoxycillin +clavulanate				Cefixime
Amoxycillin +clavulanate				Cefixime
Amoxycillin +clavulanate				Cefixime
Amoxycillin +clavulanate				Cefixime
Amoxycillin +clavulanate				Cefixime
Amoxycillin +clavulanate				Cefixime
Amoxycillin +clavulanate				Cefixime
Amoxycillin +clavulanate				Cefixime
Amoxycillin +clavulanate				Cefixime
Amoxycillin +clavulanate				Cefixime
Amoxycillin +clavulanate				Cefixime
Amoxycillin +clavulanate				Cefpodoxime
Amoxycillin +clavulanate				Cefpodoxime
Amoxycillin +clavulanate				Cefuroxime
Amoxycillin +clavulanate				Cefuroxime
Amoxycillin +clavulanate				Cefuroxime
Amoxycillin +clavulanate				Cefuroxime
Amoxycillin +clavulanate				Cefuroxime
Amoxycillin +clavulanate				Cephalexin
Amoxycillin +clavulanate
Amoxycillin +clavulanate				Clindamycin
Amoxycillin +clavulanate				Doxycycline			Erythromycin
Amoxycillin +clavulanate							Azithromycin
Amoxycillin +clavulanate				Fusidic acid			Azithromycin
Amoxycillin +clavulanate			Levofloxacine	Fusidic acid			Azithromycin
ampicillin			Ciprofloxacine				Azithromycin
Azithromycin			Moxifloxacin	metronidazole			Azithromycin
Azithromycin			Moxifloxacin	metronidazole			Azithromycin
Azithromycin
Azithromycin
Azithromycin				Sulfa-Trimethoprim
Azithromycin				Tobramycin
Azithromycin
Azithromycin
Azithromycin
Azithromycin
Azithromycin
Azithromycin
Azithromycin
Azithromycin
Azithromycin
Azithromycin
Azithromycin
cefadroxil
cefadroxil
Cefdinir
Cefixime
Cefixime
Cefixime
Cefixime
Cefixime
Cefixime
Cefixime
Cefixime
Cefixime
Cefixime
Cefixime
Cefixime
Cefixime
Cefixime
Cefixime
Cefixime
Cefixime
Cefixime
Cefixime
Cefpodoxime
Cefpodoxime
Cefuroxime
Cefuroxime
Cefuroxime
Cefuroxime
Cefuroxime
Cephalexin
Cephalexin
Ciprofloxacine
Ciprofloxacine
Ciprofloxacine
Ciprofloxacine
Ciprofloxacine
Clarithromycin
Clarithromycin
Clarithromycin
Clarithromycin
Clindamycin
Clindamycin
Clindamycin
Doxycycline
Doxycycline
Doxycycline
Erythromycin
Fusidic acid
Fusidic acid
Fusidic acid
Fusidic acid
Levofloxacine
Lincomycin
Lincomycin
Lincomycin
Lincomycin
Lincomycin
metronidazole
metronidazole
metronidazole
Moxifloxacin
Moxifloxacin
Rhodogyl
Rhodogyl
Sulfa-Trimethoprim
Tobramycin
Tobramycin
